# Supplementary material for: Impact of Organelle Transport Deficits on Mitophagy and Autophagy in Niemann–Pick Disease Type C
Source: Cells. 2022 Feb 1;11(3):507. doi: 10.3390/cells11030507 (PMC8833886; doi:10.3390/cells11030507)
Supplement: Supplementary file 1 [file cells-11-00507-s001.zip]

Archive with 1 entries (1 files):
- cells-1576888-supplementary.pdf
